# Supplementary material for: Diversity Patterns of Epiphytic Orchids Along Elevation in the Mountains of Western Nepal
Source: Plants (Basel). 2024 Nov 20;13(22):3256. doi: 10.3390/plants13223256 (PMC11598182; doi:10.3390/plants13223256)
Supplement: Supplementary file 1 [file plants-13-03256-s001.zip]

Archive with 1 entries (1 files):
- plants-3287871-supplementary.pdf
